# Supplementary material for: Temporal Patterns of Honeybee Foraging in a Diverse Floral Landscape Revealed Using Pollen DNA Metabarcoding of Honey
Source: Integr Comp Biol. 2022 May 10;62(2):199–210. doi: 10.1093/icb/icac029 (PMC9405717; doi:10.1093/icb/icac029)
Supplement: icac029_Supplemental_File [file icac029_supplemental_file.zip]

Archive with 2 entries (2 files):
- icb-2022-0018-File006.docx
- icb-2022-0018-File007.xlsx
