# Supplementary material for: Temporal Patterns of Honeybee Foraging in a Diverse Floral Landscape Revealed Using Pollen DNA Metabarcoding of Honey
Source: Integr Comp Biol. 2022 May 10;62(2):199–210. doi: 10.1093/icb/icac029 (PMC9405717; doi:10.1093/icb/icac029)
Supplement: icac029_Supplemental_File [file icac029_supplemental_file.zip › icb-2022-0018-File007.xlsx]

## Sheet: Guide
Tab	Data
rbcL read counts	2016 and 2017 honey samples results rbcL metabarcoding data as read counts
rbcL rra	2016 and 2017 honey samples results rbcL metabarcoding data as relative read abundance per sample
Monthly summary	List of plant taxa found in the honey using the rbcL DNA barcode marker. Looking on a monthly basis, over 10% of sequences are categorised as major plant taxa, between 1% and 10% are secondary taxa, between 0.01% and 1% are minor taxa, and below 0.01% are occasional. Plant taxa are categorsied into status, form and habitat.

## Sheet: rbcL read counts
Sample	Month	Year	Hive	Acer spp.	Aconitum spp.	Actaea spp.	Aesculus hippocastanum	Allium spp.	Anemone nemorosa	Anemone spp.	Apiaceae	Aquilegia spp.	Arbutus unedo	Asteraceae	Berberis spp.	Betula spp.	Borago officinalis	Brassica spp.	Brassicaceae	Buxus spp.	Callicarpa spp.	Caltha palustris	Camellia spp.	Campanula spp.	Campsis spp.	Cardamine spp.	Castanea sativa	Chaenomeles spp.	Chamaenerion angustifolium	Chamaerops/Trachycarpus spp.	Cirsium/Centaurea/Hypochaeris spp.	Cistus/Helianthemum spp.	Clematis spp.	Convallaria spp.	Convolvulus/Calystegia spp.	Cornus spp.	Cotinus coggygria	Cucurbita spp.	Dactylis glomerata	Dasiphora spp.	Epilobium spp.	Eryngium spp.	Eucalyptus/Myrtus spp.	Euonymus spp.	Fabaceae	Ficaria spp.	Filipendula ulmaria	Francoa spp.	Frangula alnus / Rhamnus cathartica
Apr.2017.H1	Apr	2017	H1	1	0	0	0	0	4121	0	0	0	0	1	0	0	0	14030	21	0	0	0	0	0	0	429	0	8	12662	0	1	0	111	0	0	0	0	0	2	0	0	0	0	0	0	0	1	0	0
Apr.2017.H2	Apr	2017	H2	1	0	0	0	0	0	0	0	0	0	125	0	0	0	9528	0	0	0	36	2	0	20	41	0	0	0	0	0	0	2	0	0	0	0	0	0	0	0	0	0	0	0	1864	1	0	0
Apr.2017.H3	Apr	2017	H3	23	0	0	4	0	22	0	0	0	0	1996	66	0	20	6590	34	0	0	163	4	0	0	3049	0	2	0	0	96	0	2	0	0	0	0	0	0	0	0	0	0	0	0	98	0	0	0
Apr.2017.H4	Apr	2017	H4	3910	0	0	415	0	10	0	0	0	0	426	0	0	0	9067	6	0	0	497	4	0	0	471	0	0	0	0	19	35	0	9	0	0	0	0	0	0	0	0	0	0	0	0	0	0	0
Apr.2017.H5	Apr	2017	H5	119	0	1	6	0	67	0	0	0	0	225	0	0	0	93388	80	0	0	180	0	0	0	688	0	0	0	0	4	1	0	0	0	0	0	0	0	0	0	0	0	0	0	0	0	0	8
Apr.2017.H6	Apr	2017	H6	5166	0	0	892	0	41	0	0	0	0	2668	0	0	0	2775	15	0	0	160	0	0	0	1383	0	0	0	0	43	0	0	0	0	0	0	0	0	0	0	0	0	0	0	55	0	0	0
Aug.2016.H1	Aug	2016	H1	1	0	0	0	0	0	0	0	0	0	0	0	0	0	0	0	0	0	0	5	1039	0	0	0	0	0	0	0	0	0	0	0	0	0	0	0	0	0	0	0	0	0	0	516	0	0
Aug.2016.H2	Aug	2016	H2	0	0	0	0	7	0	0	0	0	0	0	0	0	0	0	0	0	379	0	9	0	0	0	75	0	0	0	0	0	0	0	0	0	0	0	0	2	0	0	0	0	0	0	3047	0	0
Aug.2016.H3	Aug	2016	H3	0	212	11189	0	0	0	193	1299	68	0	0	0	0	0	4	0	0	0	0	0	0	0	0	0	0	4121	0	0	0	8532	0	0	0	0	0	0	1	0	0	2931	0	0	0	9506	0	0
Aug.2016.H4	Aug	2016	H4	0	0	0	0	0	0	0	979	0	0	0	0	0	0	0	0	0	0	0	0	0	0	0	0	0	735	0	1	0	0	0	0	0	0	0	0	0	6505	0	0	0	0	0	431	0	0
Aug.2016.H5	Aug	2016	H5	0	0	0	0	0	0	0	3191	0	2	150	0	0	0	0	0	0	0	0	0	0	0	0	0	0	0	0	658	0	0	0	0	0	0	0	0	1	0	0	0	0	0	0	31446	0	0
Aug.2016.H6	Aug	2016	H6	0	0	0	0	0	0	0	6640	0	2	599	0	0	0	0	0	0	0	0	16	0	0	0	0	0	57	0	2452	0	0	0	0	0	0	0	0	1	0	0	0	0	0	0	9389	0	0
Aug.2017.H1	Aug	2017	H1	0	0	0	0	0	0	0	0	0	0	62	0	0	0	0	0	0	0	0	0	0	0	0	0	0	0	0	7619	0	0	0	0	0	0	0	1	0	0	0	0	0	0	0	3105	0	0
Aug.2017.H2	Aug	2017	H2	42402	0	0	230	0	0	0	0	0	0	286	0	0	0	1	0	0	0	0	1	0	0	0	0	0	0	0	25419	0	0	0	0	0	0	0	0	0	0	0	0	0	0	0	0	0	0
Aug.2017.H3	Aug	2017	H3	0	4	10	0	0	0	8	796	3	0	10664	0	0	0	0	0	0	0	0	0	0	0	0	0	0	0	0	0	0	342	0	61	0	0	0	0	0	0	245	0	0	0	0	512	0	0
Aug.2017.H4	Aug	2017	H4	0	0	0	0	0	0	0	0	0	0	0	0	0	0	0	0	0	0	0	2	0	0	0	0	0	0	0	0	0	0	0	0	0	0	0	0	0	0	0	0	0	0	0	23114	0	0
Aug.2017.H5	Aug	2017	H5	0	0	0	0	0	0	0	0	0	0	0	0	0	0	2	0	0	0	0	0	0	0	0	0	0	0	0	0	0	0	0	0	0	0	0	0	0	0	0	0	0	0	0	1	0	0
Aug.2017.H6	Aug	2017	H6	0	0	0	0	0	0	0	0	0	0	0	0	0	0	1	0	0	0	0	0	0	0	0	0	0	0	0	4	0	0	0	0	0	0	0	0	1	0	0	0	0	1	0	24598	0	0
Jul.2016.H1	Jul	2016	H1	0	0	0	0	0	0	0	14	0	0	0	0	0	0	2	0	0	0	0	0	0	0	0	0	0	0	0	2	0	0	0	0	0	0	0	0	0	0	0	1	0	0	0	270	0	0
Jul.2016.H2	Jul	2016	H2	0	0	0	1	0	0	0	0	0	0	596	0	0	7	0	0	0	0	0	0	0	0	0	0	0	939	0	1402	0	0	0	0	0	0	0	0	0	0	0	568	0	0	0	169	0	0
Jul.2016.H3	Jul	2016	H3	0	0	0	0	0	0	0	0	0	0	451	0	0	0	0	0	0	0	0	0	0	0	0	0	0	0	0	13335	0	0	0	0	0	0	0	0	2	0	0	0	0	0	0	6303	0	0
Jul.2016.H4	Jul	2016	H4	0	0	0	0	0	0	0	0	0	0	411	0	0	0	0	0	0	0	0	0	0	0	0	0	0	0	0	1922	0	0	0	0	0	0	0	0	0	0	0	0	0	0	0	0	0	0
Jul.2016.H5	Jul	2016	H5	0	0	0	0	0	0	0	0	0	0	2	2	0	0	0	0	0	0	0	0	0	0	0	0	0	0	0	12	0	0	0	0	0	0	0	1	1	0	0	41	0	0	0	12549	0	0
Jul.2016.H6	Jul	2016	H6	0	0	0	0	0	0	0	0	0	0	167	0	0	0	0	0	0	0	0	0	0	0	0	0	0	1033	0	693	0	0	0	1	0	0	0	0	2	0	0	0	0	0	0	11031	0	0
Jul.2017.H1	Jul	2017	H1	3	0	0	0	0	0	0	0	0	0	1	0	0	0	1	0	0	0	0	9	0	0	1	0	0	0	0	0	0	0	0	0	0	0	0	0	0	0	0	0	0	0	0	0	0	0
Jul.2017.H2	Jul	2017	H2	0	0	0	0	0	0	0	1	0	0	0	0	0	0	0	0	0	0	0	12	0	0	0	0	0	0	0	0	0	0	0	0	0	0	0	0	0	0	0	0	0	1	0	2	0	0
Jul.2017.H3	Jul	2017	H3	0	0	0	0	0	0	0	0	4	0	714	0	0	0	8	0	0	0	0	0	0	0	0	0	0	0	0	95603	0	0	0	0	0	0	0	0	0	0	0	0	0	0	0	4	0	0
Jul.2017.H4	Jul	2017	H4	2	0	0	0	0	0	0	3739	0	0	421	0	0	0	1	0	0	0	0	0	0	0	1	0	0	0	0	38745	0	0	0	0	0	0	0	0	0	0	0	1	0	0	0	1	0	0
Jul.2017.H5	Jul	2017	H5	2	0	0	0	0	0	0	0	0	0	0	0	0	0	0	0	0	0	0	1	0	0	0	0	0	0	1	3	0	0	0	0	0	0	0	0	0	0	0	0	0	0	0	6	0	0
Jul.2017.H6	Jul	2017	H6	0	0	0	0	0	0	0	0	0	0	1	0	0	0	0	0	0	0	0	0	0	0	0	0	0	0	0	0	0	0	0	0	0	0	0	0	0	0	0	0	0	0	0	0	0	0
Jun.2016.H1	Jun	2016	H1	25	0	0	4	0	0	0	14532	2	0	434	0	0	0	0	0	0	0	0	0	3	0	1	0	0	0	255	1076	0	0	0	0	33	0	0	0	0	0	0	0	0	0	0	73	0	0
Jun.2016.H2	Jun	2016	H2	0	0	0	0	0	0	0	1186	0	0	341	0	0	0	0	0	0	0	0	2	0	0	0	0	0	0	0	1530	999	0	0	0	0	0	0	0	0	0	0	0	0	0	0	350	0	0
Jun.2016.H3	Jun	2016	H3	0	0	0	0	0	0	0	0	0	0	47	0	0	0	1	0	0	0	0	0	0	0	0	0	0	0	0	262	0	0	0	0	0	0	0	0	0	0	0	0	0	0	0	1	0	0
Jun.2016.H4	Jun	2016	H4	0	0	0	1494	0	0	0	1479	0	0	402	0	0	0	0	0	64	0	0	0	0	0	0	0	0	0	0	5733	0	0	0	0	0	1610	0	0	0	0	0	0	0	0	0	0	0	0
Jun.2016.H5	Jun	2016	H5	0	0	0	0	0	0	0	0	0	0	593	0	27	0	0	0	0	0	0	2	0	0	0	0	0	0	0	4773	0	0	0	0	0	0	0	0	0	0	0	0	0	0	0	325	0	0
Jun.2016.H6	Jun	2016	H6	0	0	0	0	0	0	0	3862	0	0	280	0	0	0	1	0	0	0	0	4	0	0	0	0	0	0	0	3824	0	0	0	0	0	0	0	0	0	0	0	0	0	0	0	98	0	0
Jun.2017.H1	Jun	2017	H1	0	0	0	0	0	0	0	0	0	0	0	0	0	0	3	0	0	0	0	0	0	0	0	0	0	0	0	1	0	0	0	0	0	0	0	0	0	0	0	0	0	0	0	0	0	0
Jun.2017.H2	Jun	2017	H2	1	0	0	0	0	0	0	338	0	0	1301	0	0	0	0	0	0	0	0	0	0	0	1	0	0	0	0	73145	0	0	0	0	0	0	0	0	0	0	0	0	0	0	0	0	0	0
Jun.2017.H3	Jun	2017	H3	3309	0	0	179	0	0	0	0	30	0	550	3	0	0	0	29	0	0	0	0	13	0	2926	0	0	0	3081	7825	0	0	0	0	0	0	0	0	0	0	0	0	0	0	593	1	0	0
Jun.2017.H4	Jun	2017	H4	0	0	0	0	0	0	0	0	0	0	0	0	0	0	0	0	0	0	0	0	0	0	0	0	0	0	0	0	0	0	0	0	0	0	0	0	0	0	0	0	0	1	0	0	0	0
Jun.2017.H5	Jun	2017	H5	0	0	0	0	0	1	0	0	0	0	404	0	0	0	3	0	0	0	0	0	0	0	0	0	0	2	0	26249	0	0	0	0	0	0	0	3	0	0	0	0	0	2	0	0	0	0
Jun.2017.H6	Jun	2017	H6	2	2	0	0	0	0	0	0	2	0	258	0	0	0	2	0	0	0	0	1	0	0	0	0	0	0	0	40155	0	0	0	1	0	0	0	0	0	0	0	0	0	0	1	1	0	0
May.2016.H1	May	2016	H1	5313	0	0	300	0	0	0	0	0	0	0	0	0	0	0	0	0	0	0	0	0	0	0	0	0	5	0	0	0	0	0	0	10899	0	0	0	0	0	0	0	0	0	0	0	0	0
May.2016.H2	May	2016	H2	17214	2	0	1101	0	0	0	0	0	0	3	0	0	0	22	0	0	0	0	1	0	0	0	0	3	0	0	1	0	65	0	0	95	0	0	0	0	0	0	2	7	0	1	2	0	0
May.2016.H3	May	2016	H3	2156	0	0	322	0	0	0	0	90	0	7	4	0	0	201	0	0	0	0	4	0	0	1	0	85	0	0	18	0	0	0	0	0	0	0	0	0	0	0	0	0	0	0	0	0	0
May.2016.H4	May	2016	H4	12260	0	0	584	0	0	0	0	6	0	18	1	0	0	0	0	0	0	0	6	0	0	0	0	1	0	0	0	0	0	0	0	0	0	0	0	0	0	0	0	0	0	0	0	0	0
May.2016.H5	May	2016	H5	8436	0	0	430	0	0	0	0	0	0	0	0	0	0	5	0	0	0	0	422	0	0	0	0	2	0	0	2	0	0	0	0	0	0	76	0	0	0	0	0	0	0	0	1	0	0
May.2016.H6	May	2016	H6	18431	0	0	1068	0	0	0	0	0	0	314	0	0	0	14618	0	0	0	0	0	0	0	78	0	6	0	0	3	0	799	0	0	0	0	0	0	0	1	0	0	0	0	0	124	0	0
May.2017.H1	May	2017	H1	0	0	0	0	0	0	0	2	0	0	0	0	0	0	1	0	0	0	0	1	0	0	0	0	0	0	0	0	0	0	0	0	0	0	0	0	0	0	0	0	0	0	0	2	0	0
May.2017.H2	May	2017	H2	0	0	0	0	0	0	0	0	0	0	0	0	0	0	1	0	0	0	0	0	0	0	0	0	0	0	0	0	0	0	0	0	0	0	0	0	0	0	0	0	0	0	0	0	0	0
May.2017.H3	May	2017	H3	0	0	0	0	0	0	0	0	0	0	53	0	0	0	767	0	0	0	0	0	0	0	5	0	0	0	0	0	0	0	0	0	0	0	0	0	0	0	0	0	0	0	0	0	0	0
May.2017.H4	May	2017	H4	2	0	0	0	0	0	0	0	0	0	19	0	0	0	0	0	0	0	0	0	0	0	0	0	0	0	0	1	0	0	0	0	0	0	0	0	0	0	0	0	0	0	0	0	0	0
May.2017.H5	May	2017	H5	38043	0	0	7	0	0	0	0	0	0	0	0	0	0	0	0	0	0	0	0	0	0	0	0	0	0	0	0	0	0	0	0	0	0	0	0	0	0	0	0	0	0	0	0	0	0
May.2017.H6	May	2017	H6	0	0	0	0	0	0	0	0	0	0	0	0	0	0	0	0	0	0	0	2	0	0	1	0	0	0	0	0	0	0	0	0	0	0	0	0	0	0	0	0	0	0	0	0	0	0
Sep.2016.H1	Sep	2016	H1	1	0	1092	0	0	0	0	255	0	0	587	3	0	0	1	0	0	0	0	37	0	0	0	0	0	2	0	0	0	39	0	0	0	0	0	2	0	1114	0	6	0	0	0	359	0	0
Sep.2016.H2	Sep	2016	H2	0	0	0	0	0	0	1	2429	0	29	925	0	0	2	0	0	0	0	0	79	20	27	0	359	0	826	0	1279	0	0	0	0	0	0	0	0	73	2783	0	11	0	2	0	31330	332	0
Sep.2016.H3	Sep	2016	H3	1	0	1031	0	0	0	4	0	2	1674	0	6	0	0	1	0	0	0	0	65	2	4645	0	216	0	319	0	0	0	844	0	0	0	0	0	0	0	345	0	2	0	0	0	359	0	0
Sep.2016.H4	Sep	2016	H4	1	0	0	0	0	0	0	0	0	0	0	0	0	0	0	0	0	0	0	10	0	0	0	0	0	0	0	0	0	0	0	0	0	0	0	0	0	0	0	0	0	0	0	0	0	0
Sep.2016.H5	Sep	2016	H5	0	0	1	0	0	0	0	12	0	2	65	0	0	0	1	0	0	0	0	30	0	677	0	0	0	530	0	164	0	0	0	160	0	0	0	2011	0	0	0	4	0	0	0	366	0	0
Sep.2016.H6	Sep	2016	H6	2	0	0	68	0	0	0	0	0	0	1	0	0	0	0	0	0	0	0	220	0	0	0	0	0	0	0	4	0	0	0	0	0	0	0	0	0	0	0	16827	0	0	0	1687	0	0
Sep.2017.H1	Sep	2017	H1	0	0	0	0	0	0	0	0	0	0	0	0	0	0	0	0	0	0	0	0	0	0	0	0	0	0	0	0	0	0	0	0	0	0	0	0	0	0	0	0	0	0	0	3	0	0
Sep.2017.H2	Sep	2017	H2	0	0	0	0	0	0	0	0	0	0	0	0	0	0	0	0	0	0	0	0	0	0	0	0	0	0	0	0	0	0	0	0	0	0	0	0	0	0	0	0	0	0	0	0	0	0
Sep.2017.H3	Sep	2017	H3	0	0	0	0	0	0	0	0	0	0	0	0	0	0	1	0	0	0	0	0	0	0	0	0	0	3	0	0	0	0	0	0	0	0	0	16761	0	0	0	0	0	0	0	1	0	0
Sep.2017.H4	Sep	2017	H4	0	0	8	0	0	0	24	0	0	2	3139	0	0	0	0	0	0	0	0	4464	0	0	0	0	0	0	0	0	0	1458	0	3028	0	0	0	0	0	157	0	0	0	0	0	0	0	0
Sep.2017.H5	Sep	2017	H5	0	0	0	0	0	0	0	0	0	0	0	0	0	0	0	0	0	0	0	19976	0	0	0	0	0	0	0	0	0	0	0	0	0	0	0	0	0	0	0	0	0	0	0	0	0	0
Sep.2017.H6	Sep	2017	H6	0	0	0	0	0	0	0	0	0	0	0	0	0	0	0	0	0	0	0	40048	0	0	0	0	0	0	0	0	0	0	0	0	0	0	0	0	0	0	0	0	0	0	0	0	0	0
[truncated: 74 more columns]

## Sheet: rbcL rra
Sample	Month	Year	Hive	Acer spp.	Aconitum spp.	Actaea spp.	Aesculus hippocastanum	Allium spp.	Anemone nemorosa	Anemone spp.	Apiaceae	Aquilegia spp.	Arbutus unedo	Asteraceae	Berberis spp.	Betula spp.	Borago officinalis	Brassica spp.	Brassicaceae	Buxus spp.	Callicarpa spp.	Caltha palustris	Camellia spp.	Campanula spp.	Campsis spp.	Cardamine spp.	Castanea sativa	Chaenomeles spp.	Chamaenerion angustifolium	Chamaerops/Trachycarpus spp.	Cirsium/Centaurea/Hypochaeris spp.	Cistus/Helianthemum spp.	Clematis spp.	Convallaria spp.	Convolvulus/Calystegia spp.	Cornus spp.	Cotinus coggygria	Cucurbita spp.	Dactylis glomerata	Dasiphora spp.	Epilobium spp.	Eryngium spp.	Eucalyptus/Myrtus spp.	Euonymus spp.	Fabaceae	Ficaria spp.	Filipendula ulmaria	Francoa spp.	Frangula alnus / Rhamnus cathartica
Apr.2017.H1	Apr	2017	H1	0.00117768	0	0	0	0	4.8532	0	0	0	0	0.00117768	0	0	0	16.5228	0.0247312	0	0	0	0	0	0	0.505223	0	0.00942141	14.9117	0	0.00117768	0	0.130722	0	0	0	0	0	0.00235535	0	0	0	0	0	0	0	0.00117768	0	0
Apr.2017.H2	Apr	2017	H2	0.000875841	0	0	0	0	0	0	0	0	0	0.10948	0	0	0	8.34501	0	0	0	0.0315303	0.00175168	0	0.0175168	0.0359095	0	0	0	0	0	0	0.00175168	0	0	0	0	0	0	0	0	0	0	0	0	1.63257	0.000875841	0	0
Apr.2017.H3	Apr	2017	H3	0.0182653	0	0	0.00317657	0	0.0174711	0	0	0	0	1.58511	0.0524134	0	0.0158828	5.2334	0.0270008	0	0	0.129445	0.00317657	0	0	2.42134	0	0.00158828	0	0	0.0762377	0	0.00158828	0	0	0	0	0	0	0	0	0	0	0	0	0.077826	0	0	0
Apr.2017.H4	Apr	2017	H4	4.96672	0	0	0.527158	0	0.0127026	0	0	0	0	0.541131	0	0	0	11.5175	0.00762156	0	0	0.63132	0.00508104	0	0	0.598293	0	0	0	0	0.024135	0.0444591	0	0.0114323	0	0	0	0	0	0	0	0	0	0	0	0	0	0	0
Apr.2017.H5	Apr	2017	H5	0.0858846	0	0.000721719	0.00433032	0	0.0483552	0	0	0	0	0.162387	0	0	0	67.3999	0.0577376	0	0	0.129909	0	0	0	0.496543	0	0	0	0	0.00288688	0.000721719	0	0	0	0	0	0	0	0	0	0	0	0	0	0	0	0	0.00577376
Apr.2017.H6	Apr	2017	H6	2.8845	0	0	0.49806	0	0.0228929	0	0	0	0	1.48971	0	0	0	1.54946	0.00837544	0	0	0.0893381	0	0	0	0.772216	0	0	0	0	0.0240096	0	0	0	0	0	0	0	0	0	0	0	0	0	0	0.03071	0	0	0
Aug.2016.H1	Aug	2016	H1	0.00142039	0	0	0	0	0	0	0	0	0	0	0	0	0	0	0	0	0	0	0.00710197	1.47579	0	0	0	0	0	0	0	0	0	0	0	0	0	0	0	0	0	0	0	0	0	0	0.732923	0	0
Aug.2016.H2	Aug	2016	H2	0	0	0	0	0.00911803	0	0	0	0	0	0	0	0	0	0	0	0	0.493676	0	0.0117232	0	0	0	0.0976931	0	0	0	0	0	0	0	0	0	0	0	0	0.00260515	0	0	0	0	0	0	3.96895	0	0
Aug.2016.H3	Aug	2016	H3	0	0.183277	9.67304	0	0	0	0.166851	1.123	0.0587869	0	0	0	0	0	0.00345805	0	0	0	0	0	0	0	0	0	0	3.56266	0	0	0	7.37603	0	0	0	0	0	0	0.000864513	0	0	2.53389	0	0	0	8.21806	0	0
Aug.2016.H4	Aug	2016	H4	0	0	0	0	0	0	0	0.806159	0	0	0	0	0	0	0	0	0	0	0	0	0	0	0	0	0	0.605237	0	0.000823452	0	0	0	0	0	0	0	0	0	5.35655	0	0	0	0	0	0.354908	0	0
Aug.2016.H5	Aug	2016	H5	0	0	0	0	0	0	0	3.77825	0	0.00236807	0.177605	0	0	0	0	0	0	0	0	0	0	0	0	0	0	0	0	0.779095	0	0	0	0	0	0	0	0	0.00118403	0	0	0	0	0	0	37.2331	0	0
Aug.2016.H6	Aug	2016	H6	0	0	0	0	0	0	0	5.30864	0	0.00159899	0.478897	0	0	0	0	0	0	0	0	0.0127919	0	0	0	0	0	0.0455712	0	1.96036	0	0	0	0	0	0	0	0	0.000799495	0	0	0	0	0	0	7.50646	0	0
Aug.2017.H1	Aug	2017	H1	0	0	0	0	0	0	0	0	0	0	0.0722788	0	0	0	0	0	0	0	0	0	0	0	0	0	0	0	0	8.88213	0	0	0	0	0	0	0	0.00116579	0	0	0	0	0	0	0	3.61977	0	0
Aug.2017.H2	Aug	2017	H2	55.7276	0	0	0.302282	0	0	0	0	0	0	0.375881	0	0	0	0.00131427	0	0	0	0	0.00131427	0	0	0	0	0	0	0	33.4074	0	0	0	0	0	0	0	0	0	0	0	0	0	0	0	0	0	0
Aug.2017.H3	Aug	2017	H3	0	0.00613187	0.0153297	0	0	0	0.0122637	1.22024	0.0045989	0	16.3476	0	0	0	0	0	0	0	0	0	0	0	0	0	0	0	0	0	0	0.524275	0	0.093511	0	0	0	0	0	0	0.375577	0	0	0	0	0.784879	0	0
Aug.2017.H4	Aug	2017	H4	0	0	0	0	0	0	0	0	0	0	0	0	0	0	0	0	0	0	0	0.00174721	0	0	0	0	0	0	0	0	0	0	0	0	0	0	0	0	0	0	0	0	0	0	0	20.1925	0	0
Aug.2017.H5	Aug	2017	H5	0	0	0	0	0	0	0	0	0	0	0	0	0	0	0.00155046	0	0	0	0	0	0	0	0	0	0	0	0	0	0	0	0	0	0	0	0	0	0	0	0	0	0	0	0	0.00077523	0	0
Aug.2017.H6	Aug	2017	H6	0	0	0	0	0	0	0	0	0	0	0	0	0	0	0.000640619	0	0	0	0	0	0	0	0	0	0	0	0	0.00256248	0	0	0	0	0	0	0	0	0.000640619	0	0	0	0	0.000640619	0	15.7579	0	0
Jul.2016.H1	Jul	2016	H1	0	0	0	0	0	0	0	0.00971022	0	0	0	0	0	0	0.00138717	0	0	0	0	0	0	0	0	0	0	0	0	0.00138717	0	0	0	0	0	0	0	0	0	0	0	0.000693587	0	0	0	0.187269	0	0
Jul.2016.H2	Jul	2016	H2	0	0	0	0.00107935	0	0	0	0	0	0	0.643295	0	0	0.00755548	0	0	0	0	0	0	0	0	0	0	0	1.01351	0	1.51325	0	0	0	0	0	0	0	0	0	0	0	0.613073	0	0	0	0.182411	0	0
Jul.2016.H3	Jul	2016	H3	0	0	0	0	0	0	0	0	0	0	0.242824	0	0	0	0	0	0	0	0	0	0	0	0	0	0	0	0	7.17974	0	0	0	0	0	0	0	0	0.00107683	0	0	0	0	0	0	3.39362	0	0
Jul.2016.H4	Jul	2016	H4	0	0	0	0	0	0	0	0	0	0	0.392355	0	0	0	0	0	0	0	0	0	0	0	0	0	0	0	0	1.83481	0	0	0	0	0	0	0	0	0	0	0	0	0	0	0	0	0	0
Jul.2016.H5	Jul	2016	H5	0	0	0	0	0	0	0	0	0	0	0.0018392	0.0018392	0	0	0	0	0	0	0	0	0	0	0	0	0	0	0	0.0110352	0	0	0	0	0	0	0	0.000919599	0.000919599	0	0	0.0377036	0	0	0	11.5401	0	0
Jul.2016.H6	Jul	2016	H6	0	0	0	0	0	0	0	0	0	0	0.114098	0	0	0	0	0	0	0	0	0	0	0	0	0	0	0.705765	0	0.473471	0	0	0	0.000683219	0	0	0	0	0.00136644	0	0	0	0	0	0	7.53659	0	0
Jul.2017.H1	Jul	2017	H1	0.00286322	0	0	0	0	0	0	0	0	0	0.000954408	0	0	0	0.000954408	0	0	0	0	0.00858967	0	0	0.000954408	0	0	0	0	0	0	0	0	0	0	0	0	0	0	0	0	0	0	0	0	0	0	0
Jul.2017.H2	Jul	2017	H2	0	0	0	0	0	0	0	0.000481086	0	0	0	0	0	0	0	0	0	0	0	0.00577303	0	0	0	0	0	0	0	0	0	0	0	0	0	0	0	0	0	0	0	0	0	0.000481086	0	0.000962172	0	0
Jul.2017.H3	Jul	2017	H3	0	0	0	0	0	0	0	0	0.00183986	0	0.328415	0	0	0	0.00367972	0	0	0	0	0	0	0	0	0	0	0	0	43.974	0	0	0	0	0	0	0	0	0	0	0	0	0	0	0	0.00183986	0	0
Jul.2017.H4	Jul	2017	H4	0.00129903	0	0	0	0	0	0	2.42854	0	0	0.273446	0	0	0	0.000649515	0	0	0	0	0	0	0	0.000649515	0	0	0	0	25.1655	0	0	0	0	0	0	0	0	0	0	0	0.000649515	0	0	0	0.000649515	0	0
Jul.2017.H5	Jul	2017	H5	0.00289775	0	0	0	0	0	0	0	0	0	0	0	0	0	0	0	0	0	0	0.00144888	0	0	0	0	0	0	0.00144888	0.00434663	0	0	0	0	0	0	0	0	0	0	0	0	0	0	0	0.00869326	0	0
Jul.2017.H6	Jul	2017	H6	0	0	0	0	0	0	0	0	0	0	0.00134515	0	0	0	0	0	0	0	0	0	0	0	0	0	0	0	0	0	0	0	0	0	0	0	0	0	0	0	0	0	0	0	0	0	0	0
Jun.2016.H1	Jun	2016	H1	0.0129775	0	0	0.0020764	0	0	0	7.54357	0.0010382	0	0.22529	0	0	0	0	0	0	0	0	0	0.0015573	0	0.0005191	0	0	0	0.132371	0.558552	0	0	0	0	0.0171303	0	0	0	0	0	0	0	0	0	0	0.0378943	0	0
Jun.2016.H2	Jun	2016	H2	0	0	0	0	0	0	0	1.22407	0	0	0.351946	0	0	0	0	0	0	0	0	0.0020642	0	0	0	0	0	0	0	1.57911	1.03107	0	0	0	0	0	0	0	0	0	0	0	0	0	0	0.361234	0	0
Jun.2016.H3	Jun	2016	H3	0	0	0	0	0	0	0	0	0	0	0.0807685	0	0	0	0.00171848	0	0	0	0	0	0	0	0	0	0	0	0	0.450241	0	0	0	0	0	0	0	0	0	0	0	0	0	0	0	0.00171848	0	0
Jun.2016.H4	Jun	2016	H4	0	0	0	4.39787	0	0	0	4.35371	0	0	1.18336	0	0	0	0	0	0.188396	0	0	0	0	0	0	0	0	0	0	16.8762	0	0	0	0	0	4.73934	0	0	0	0	0	0	0	0	0	0	0	0
Jun.2016.H5	Jun	2016	H5	0	0	0	0	0	0	0	0	0	0	1.07453	0	0.0489246	0	0	0	0	0	0	0.00362404	0	0	0	0	0	0	0	8.64878	0	0	0	0	0	0	0	0	0	0	0	0	0	0	0	0.588907	0	0
Jun.2016.H6	Jun	2016	H6	0	0	0	0	0	0	0	7.45589	0	0	0.540561	0	0	0	0.00193058	0	0	0	0	0.00772231	0	0	0	0	0	0	0	7.38252	0	0	0	0	0	0	0	0	0	0	0	0	0	0	0	0.189196	0	0
Jun.2017.H1	Jun	2017	H1	0	0	0	0	0	0	0	0	0	0	0	0	0	0	0.00384734	0	0	0	0	0	0	0	0	0	0	0	0	0.00128245	0	0	0	0	0	0	0	0	0	0	0	0	0	0	0	0	0	0
Jun.2017.H2	Jun	2017	H2	0.000843839	0	0	0	0	0	0	0.285218	0	0	1.09783	0	0	0	0	0	0	0	0	0	0	0	0.000843839	0	0	0	0	61.7226	0	0	0	0	0	0	0	0	0	0	0	0	0	0	0	0	0	0
Jun.2017.H3	Jun	2017	H3	5.48183	0	0	0.296539	0	0	0	0	0.0496993	0	0.911154	0.00496993	0	0	0	0.0480427	0	0	0	0	0.0215364	0	4.84734	0	0	0	5.10412	12.9632	0	0	0	0	0	0	0	0	0	0	0	0	0	0	0.98239	0.00165664	0	0
Jun.2017.H4	Jun	2017	H4	0	0	0	0	0	0	0	0	0	0	0	0	0	0	0	0	0	0	0	0	0	0	0	0	0	0	0	0	0	0	0	0	0	0	0	0	0	0	0	0	0	0.00183053	0	0	0	0
Jun.2017.H5	Jun	2017	H5	0	0	0	0	0	0.00081939	0	0	0	0	0.331034	0	0	0	0.00245817	0	0	0	0	0	0	0	0	0	0	0.00163878	0	21.5082	0	0	0	0	0	0	0	0.00245817	0	0	0	0	0	0.00163878	0	0	0	0
Jun.2017.H6	Jun	2017	H6	0.00128617	0.00128617	0	0	0	0	0	0	0.00128617	0	0.165915	0	0	0	0.00128617	0	0	0	0	0.000643083	0	0	0	0	0	0	0	25.823	0	0	0	0.000643083	0	0	0	0	0	0	0	0	0	0	0.000643083	0.000643083	0	0
May.2016.H1	May	2016	H1	7.55374	0	0	0.426524	0	0	0	0	0	0	0	0	0	0	0	0	0	0	0	0	0	0	0	0	0	0.00710874	0	0	0	0	0	0	15.4956	0	0	0	0	0	0	0	0	0	0	0	0	0
May.2016.H2	May	2016	H2	21.1083	0.00245245	0	1.35008	0	0	0	0	0	0	0.00367868	0	0	0	0.026977	0	0	0	0	0.00122623	0	0	0	0	0.00367868	0	0	0.00122623	0	0.0797047	0	0	0.116492	0	0	0	0	0	0	0.00245245	0.00858359	0	0.00122623	0.00245245	0	0
May.2016.H3	May	2016	H3	2.37387	0	0	0.35454	0	0	0	0	0.0990949	0	0.00770738	0.00440422	0	0	0.221312	0	0	0	0	0.00440422	0	0	0.00110105	0	0.0935897	0	0	0.019819	0	0	0	0	0	0	0	0	0	0	0	0	0	0	0	0	0	0
May.2016.H4	May	2016	H4	22.6575	0	0	1.07928	0	0	0	0	0.0110885	0	0.0332656	0.00184809	0	0	0	0	0	0	0	0.0110885	0	0	0	0	0.00184809	0	0	0	0	0	0	0	0	0	0	0	0	0	0	0	0	0	0	0	0	0
May.2016.H5	May	2016	H5	7.09194	0	0	0.36149	0	0	0	0	0	0	0	0	0	0	0.00420338	0	0	0	0	0.354765	0	0	0	0	0.00168135	0	0	0.00168135	0	0	0	0	0	0	0.0638913	0	0	0	0	0	0	0	0	0.000840675	0	0
May.2016.H6	May	2016	H6	14.9273	0	0	0.864973	0	0	0	0	0	0	0.254309	0	0	0	11.8391	0	0	0	0	0	0	0	0.0631722	0	0.0048594	0	0	0.0024297	0	0.64711	0	0	0	0	0	0	0	0.0008099	0	0	0	0	0	0.100428	0	0
May.2017.H2	May	2017	H2	0	0	0	0	0	0	0	0	0	0	0	0	0	0	0.000627337	0	0	0	0	0	0	0	0	0	0	0	0	0	0	0	0	0	0	0	0	0	0	0	0	0	0	0	0	0	0	0
May.2017.H3	May	2017	H3	0	0	0	0	0	0	0	0	0	0	0.0625088	0	0	0	0.904609	0	0	0	0	0	0	0	0.00589706	0	0	0	0	0	0	0	0	0	0	0	0	0	0	0	0	0	0	0	0	0	0	0
May.2017.H4	May	2017	H4	0.00186607	0	0	0	0	0	0	0	0	0	0.0177277	0	0	0	0	0	0	0	0	0	0	0	0	0	0	0	0	0.000933036	0	0	0	0	0	0	0	0	0	0	0	0	0	0	0	0	0	0
May.2017.H5	May	2017	H5	63.8648	0	0	0.0117513	0	0	0	0	0	0	0	0	0	0	0	0	0	0	0	0	0	0	0	0	0	0	0	0	0	0	0	0	0	0	0	0	0	0	0	0	0	0	0	0	0	0
Sep.2016.H1	Sep	2016	H1	0.000915273	0	0.999478	0	0	0	0	0.233395	0	0	0.537265	0.00274582	0	0	0.000915273	0	0	0	0	0.0338651	0	0	0	0	0	0.00183055	0	0	0	0.0356957	0	0	0	0	0	0.00183055	0	1.01961	0	0.00549164	0	0	0	0.328583	0	0
Sep.2016.H2	Sep	2016	H2	0	0	0	0	0	0	0.000601142	1.46017	0	0.0174331	0.556057	0	0	0.00120228	0	0	0	0	0	0.0474902	0.0120228	0.0162308	0	0.21581	0	0.496543	0	0.768861	0	0	0	0	0	0	0	0	0.0438834	1.67298	0	0.00661256	0	0.00120228	0	18.8338	0.199579	0
Sep.2016.H3	Sep	2016	H3	0.000618169	0	0.637332	0	0	0	0.00247268	0	0.00123634	1.03482	0	0.00370902	0	0	0.000618169	0	0	0	0	0.040181	0.00123634	2.8714	0	0.133525	0	0.197196	0	0	0	0.521735	0	0	0	0	0	0	0	0.213268	0	0.00123634	0	0	0	0.221923	0	0
Sep.2016.H4	Sep	2016	H4	0.00149508	0	0	0	0	0	0	0	0	0	0	0	0	0	0	0	0	0	0	0.0149508	0	0	0	0	0	0	0	0	0	0	0	0	0	0	0	0	0	0	0	0	0	0	0	0	0	0
Sep.2016.H5	Sep	2016	H5	0	0	0.00129306	0	0	0	0	0.0155167	0	0.00258612	0.0840488	0	0	0	0.00129306	0	0	0	0	0.0387918	0	0.875401	0	0	0	0.685321	0	0.212062	0	0	0	0.206889	0	0	0	2.60034	0	0	0	0.00517224	0	0	0	0.47326	0	0
Sep.2016.H6	Sep	2016	H6	0.00183522	0	0	0.0623973	0	0	0	0	0	0	0.000917608	0	0	0	0	0	0	0	0	0.201874	0	0	0	0	0	0	0	0.00367043	0	0	0	0	0	0	0	0	0	0	0	15.4406	0	0	0	1.548	0	0
Sep.2017.H2	Sep	2017	H2	0	0	0	0	0	0	0	0	0	0	0	0	0	0	0	0	0	0	0	0	0	0	0	0	0	0	0	0	0	0	0	0	0	0	0	0	0	0	0	0	0	0	0	0	0	0
Sep.2017.H3	Sep	2017	H3	0	0	0	0	0	0	0	0	0	0	0	0	0	0	0.00211811	0	0	0	0	0	0	0	0	0	0	0.00635432	0	0	0	0	0	0	0	0	0	35.5016	0	0	0	0	0	0	0	0.00211811	0	0
Sep.2017.H4	Sep	2017	H4	0	0	0.0102783	0	0	0	0.0308349	0	0	0.00256957	4.03294	0	0	0	0	0	0	0	0	5.73528	0	0	0	0	0	0	0	0	0	1.87322	0	3.89033	0	0	0	0	0	0.201711	0	0	0	0	0	0	0	0
Sep.2017.H5	Sep	2017	H5	0	0	0	0	0	0	0	0	0	0	0	0	0	0	0	0	0	0	0	21.0287	0	0	0	0	0	0	0	0	0	0	0	0	0	0	0	0	0	0	0	0	0	0	0	0	0	0
Sep.2017.H6	Sep	2017	H6	0	0	0	0	0	0	0	0	0	0	0	0	0	0	0	0	0	0	0	35.0015	0	0	0	0	0	0	0	0	0	0	0	0	0	0	0	0	0	0	0	0	0	0	0	0	0	0
[truncated: 74 more columns]

## Sheet: Monthly summary
List of plant taxa found in the honey using the rbcL DNA barcode marker. Looking on a monthly basis, over 10% of sequences are categorised as major plant taxa, between 1% and 10% are secondary taxa, between 0.01% and 1% are minor taxa, and below 0.01% are occasional.																		Relative Read abundance per month categories
Family	Taxa	Status	Form	Habitat	May	Jun	Jul	Aug	Sep	Apr	May	Jun	Jul	Aug	Sep	Total
Rosaceae	Rubus spp.	Native or near-native	Shrub	Hedgerow and Linear Feature	0.01261	60.1797	81.6073	47.9713	7.87401	0.00139	0.00195	30.786	38.1024	30.3614	17.6153	30.3874		>= 10%	Major
Fabaceae	Trifolium repens	Native or near-native	Herb	Grassland	0.00056	3.46015	6.68977	1.61968	1.3008	0	0	13.7167	23.1643	13.1045	0.87139	6.66919		1-<10%	Secondary
Rosaceae	Maleae (Crataegus/Malus/Cotoneaster)	Native or near-native	Tree	Garden	54.2894	0.84248	0.00089	0.00084	0.00043	0.8406	21.0801	2.2344	1.012	0.07468	0.00215	6.1536		0.01-<1%	Minor
Araliaceae	Hedera helix	Native or near-native	Shrub	Broadleaved Woodland	0.00371	0.00614	0.00166	0.02442	44.3053	0.37192	0.00535	0.00458	0.00205	0.02138	21.9213	5.99197		<0.01%	Occasional
Balsaminaceae	Impatiens glandulifera	Naturalised	Herb	Hedgerow and Linear Feature	0.02559	1.4353	0	26.7253	21.8035	1.4364	0	0	0.00048	4.20467	7.80837	5.76823
Asteraceae	Taraxacum officinale	Native or near-native	Herb	Grassland	8.9698	0.00553	0.00204	0.00118	0.00376	10.549	29.972	4.78	0.00314	1.56193	20.0973	5.5284
Asteraceae	Cirsium/Centaurea/Hypochaeris spp.	Native or near-native	Herb	Grassland	0.00445	3.51929	2.21953	0.52389	0.20954	0.0226	0.00024	25.0205	16.2383	5.27271	0	5.29382
Salicaceae	Salicaceae	Not Categorised	Not Categorised	Not Categorised	0.00334	0.48948	1.97388	0.00051	11.0868	0.0018	0.01241	0.11697	0.00218	16.9339	5.99101	3.38455
Rosaceae	Prunus spp.	Native or near-native	Tree	Garden	5.08973	0.01801	0.00089	0.00168	0.0029	20.512	1.99909	0.48352	0.00411	0.00176	0.00191	2.79072
Rosaceae	Filipendula ulmaria	Native or near-native	Herb	Grassland	0.02355	0.17332	3.87542	9.15005	4.93805	0.00028	0	0.00034	0.00157	8.19103	0.00024	2.55782
Rosaceae	Rosa spp.	Native or near-native	Shrub	Garden	0.00148	18.1707	0.09535	0.03183	0.00666	0.00014	0.00024	12.7813	0.0116	0.01979	0.00311	2.47146
Sapindaceae	Acer spp.	Native or near-native	Tree	Broadleaved Woodland	11.8333	0.00512	0	0.00017	0.00072	1.27809	9.25811	0.56229	0.00085	6.76634	0	2.34472
Salicaceae	Salix spp.	Native or near-native	Tree	Broadleaved Woodland	0.22865	0.00082	0.00064	0.00135	0.00203	21.1743	0.13457	0.27317	0.00254	0.01069	0.00191	2.33641
Fabaceae	Ulex spp.	Native or near-native	Shrub	Grassland	0.83191	0.00655	0.00115	0.00051	0.00203	16.4752	7.51088	0.00272	0.00302	0.00144	0.00072	2.30712
Brassicaceae	Brassica spp.	Native or near-native	Herb	Garden	2.75312	0.00041	0.00026	0.00067	0.00043	18.7663	0.18689	0.00136	0.00121	0.00064	0.00024	2.25799
Caprifoliaceae	Weigela spp.	Horticultural	Shrub	Garden	0	0	0	0	0	0	16.3103	0	0	0	0	1.00209
Rosaceae	Maleae (Jul17)	Not Categorised	Not Categorised	Not Categorised	0.04543	0.00041	0	0.00017	0.00014	0.00083	0.01922	0.00407	8.05118	0.00032	0	1.00131
Theaceae	Camellia spp.	Horticultural	Shrub	Garden	0.0803	0.00164	0	0.00505	0.06386	0.00139	0	0.00017	0.00266	0.00048	15.4126	0.97833
Euphorbiaceae	Mercurialis spp.	Not Categorised	Not Categorised	Not Categorised	0.00037	0.0002	0.00026	0.00034	0.00043	1.09982	4.96183	0.00034	0.00024	5.17999	1.06355	0.97554
Ranunculaceae	Ranunculus spp.	Native or near-native	Herb	Grassland	0.37145	0.00962	0.08755	0	0	0.00042	0	2.85577	5.42382	0	0	0.96335
Iridaceae	Iridaceae	Not Categorised	Not Categorised	Not Categorised	0.00019	0.0002	0	0	0.03852	0.00166	0	0	7.3689	0.00016	0.4486	0.9438
Rosaceae	Sorbus spp.	Native or near-native	Tree	Broadleaved Woodland	9.34087	0.86581	0.00026	0.00017	0.0013	0.00042	0	0.2112	0.00012	0	0.00048	0.83521
Apiaceae	Apiaceae	Not Categorised	Not Categorised	Not Categorised	0	4.30938	0.00179	2.03916	0.3904	0	0	0.05738	0.45204	0.12702	0	0.60928
Fagaceae	Quercus spp.	Native or near-native	Tree	Broadleaved Woodland	0.03227	0.00082	0	0.00051	0.00695	0	8.4429	0.00543	0.00036	0.00223	0.00024	0.5229
Adoxaceae	Sambucus/Viburnum spp.	Native or near-native	Shrub	Garden	0.04377	1.60167	0	0	0.00101	0.01095	0.07033	3.82502	0	0.00016	0.00526	0.46335
Asteraceae	Asteraceae	Not Categorised	Not Categorised	Not Categorised	0.06342	0.42912	0.20795	0.12613	0.2285	0.75424	0.01752	0.42664	0.13742	1.75725	0.75022	0.44415
Onagraceae	Chamaenerion angustifolium	Native or near-native	Herb	Grassland	0.00093	0	0.25204	0.82735	0.24284	1.75523	0	0.00034	0	0	0.00072	0.31747
Myrtaceae	Eucalyptus/Myrtus spp.	Horticultural	Tree	Garden	0.00037	0	0.07796	0.49358	2.43999	0	0	0	0.00012	0	0	0.30491
Hypericaceae	Hypericum spp.	Native or near-native	Herb	Grassland	0	0.02169	1.07641	0.91829	0.07733	0	0	0	0	0.76341	0	0.28854
Hydrangeaceae	Hydrangea spp.	Horticultural	Shrub	Garden	0	0.00164	0.00051	0	0.00058	0.00111	0.00024	0.00017	0	3.00785	0.03657	0.28449
Poaceae	Dactylis glomerata	Native or near-native	Herb	Grassland	0	0	0.00013	0	0.2915	0.00028	0	0.00051	0	0.00016	4.00588	0.28079
Plantaginaceae	Plantago lanceolata	Native or near-native	Herb	Grassland	2.07105	0.00553	0.00026	0	0.00014	0.00083	0	0.00051	0	0.00048	1.77864	0.27887
Lythraceae	Lythrum salicaria	Native or near-native	Herb	Grassland	0	0	0.00166	0.38867	1.93418	0.00125	0	0	0	0	0	0.23454
Fabaceae	Otholobium spp.	Horticultural	Herb	Garden	0.00019	0	0.00026	2.47566	0	0	0	0.00017	0	0.00032	0	0.21988
Ranunculaceae	Actaea spp.	Horticultural	Herb	Garden	0	0	0	1.88423	0.30757	0.00014	0	0	0	0.0016	0.00191	0.19933
Ranunculaceae	Clematis spp.	Native or near-native	Shrub	Garden	0.16022	0	0	1.43679	0.12786	0.01594	0	0	0	0.05457	0.34846	0.18231
Asteraceae	Rudbeckia spp.	Horticultural	Herb	Garden	0	0	0	0	0	0	0	0	0	1.87709	0	0.17587
Cornaceae	Cornus spp.	Native or near-native	Tree	Garden	2.03878	0.00675	0	0	0	0	0	0	0	0	0	0.16486
Onagraceae	Epilobium spp.	Native or near-native	Herb	Grassland	0.00019	0	0	1.09545	0.61427	0	0	0	0	0	0.03752	0.16304
Brassicaceae	Cardamine spp.	Native or near-native	Herb	Grassland	0.01465	0.0002	0	0	0	0.84019	0.00122	0.49693	0.00024	0	0	0.13568
Fabaceae	Lotus spp.	Native or near-native	Herb	Grassland	0.00019	0	1.1012	0	0	0.00541	0.00122	0.00034	0	0	0	0.12952
Malvaceae	Tilia spp.	Native or near-native	Tree	Garden	0	0	0.00281	1.36303	0	0	0	0	0.00012	0	0.02486	0.12291
Elaeagnaceae	Hippophae rhamnoides	Native or near-native	Shrub	Garden	0.00019	0	0	0	0	1.05089	0	0.00017	0	0	0	0.11337
Sapindaceae	Aesculus hippocastanum	Naturalised	Tree	Broadleaved Woodland	0.70562	0.30654	0.00013	0	0.00985	0.18256	0.0017	0.03039	0	0.0367	0	0.10623
Papaveraceae	Papaver spp.	Native or near-native	Herb	Garden	0	1.04015	0.04793	0	0.00014	0	0	0.00017	0	0.22133	0	0.10237
Lamiaceae	Mentheae	Not Categorised	Not Categorised	Not Categorised	0.00056	0	0.00013	0	0	0.78307	0	0	0	0	0	0.08452
Bignoniaceae	Campsis spp.	Horticultural	Shrub	Garden	0	0	0	0	0.77457	0.00277	0	0	0	0	0	0.08027
Onagraceae	Oenothera spp.	Horticultural	Herb	Garden	0	0.39228	0.07106	0.10693	0.13453	0.04394	0	0.00051	0.00048	0.00239	0	0.06543
Ranunculaceae	Anemone nemorosa	Native or near-native	Herb	Broadleaved Woodland	0	0	0	0	0	0.59067	0	0.00017	0	0	0	0.06372
Boraginaceae	Nemophila spp.	Horticultural	Herb	Garden	0	0.72052	0	0	0	0	0	0	0	0	0	0.05264
Hypoxidaceae	Hypoxidaceae	Not Categorised	Not Categorised	Not Categorised	0	0.00061	0	0.00017	0	0	0	0	0.00882	0.00016	0.78631	0.05035
Arecaceae	Chamaerops/Trachycarpus spp.	Horticultural	Tree	Garden	0	0.05218	0	0	0	0	0	0.52307	0.00012	0	0	0.04989
Convolvulaceae	Convolvulus/Calystegia spp.	Native or near-native	Herb	Hedgerow and Linear Feature	0	0	0.00013	0	0.02317	0	0	0.00017	0	0.00973	0.72369	0.04861
Fabaceae	Lupinus spp.	Horticultural	Herb	Garden	0	0.6626	0	0	0	0.00097	0.00073	0	0.00012	0	0	0.04858
Oleaceae	Ligustrum spp.	Native or near-native	Shrub	Garden	0	0.00123	0.35441	0.00034	0.05532	0.00014	0	0.00034	0	0	0	0.04733
Ranunculaceae	Ficaria spp.	Native or near-native	Herb	Grassland	0.00019	0	0	0	0	0.2796	0	0.10085	0	0	0	0.03905
Asparagaceae	Hosta spp.	Horticultural	Herb	Garden	0.46528	0	0	0	0	0	0	0	0	0	0	0.03751
Rutaceae	Rutaceae	Not Categorised	Not Categorised	Not Categorised	0.00297	0	0	0	0.00014	0.33297	0	0.00017	0	0.00016	0	0.0362
Poaceae	Poaceae	Not Categorised	Not Categorised	Not Categorised	0.13871	0.00655	0.06224	0	0.13134	0.00166	0	0.00017	0	0	0.04206	0.03533
Ranunculaceae	Helleborus spp.	Horticultural	Herb	Garden	0	0	0	0	0	0.31592	0	0.00051	0.00085	0	0	0.03422
Rosaceae	Rosaceae	Not Categorised	Not Categorised	Not Categorised	0.00723	0.10477	0.08665	0.00758	0.0097	0.05947	0.00049	0.01188	0.00121	0.00957	0.02462	0.03013
Fabaceae	Trifolium pratense	Native or near-native	Herb	Grassland	0	0.00102	0	0	0	0	0	0.33446	0.00073	0	0	0.02962
Plantaginaceae	Veronica spp.	Native or near-native	Herb	Garden	0	0	0	0.31659	0	0	0	0	0	0	0	0.02811
Asparagaceae	Hyacinthoides non-scripta	Native or near-native	Herb	Broadleaved Woodland	0.00389	0	0	0	0	0.00582	0	0.30135	0	0	0	0.02748
Solanaceae	Nicotiana spp.	Horticultural	Herb	Garden	0	0.0002	0	0	0	0	0	0	0	0.27878	0	0.02613
Ericaceae	Arbutus unedo	Native or near-native	Tree	Garden	0	0	0	0.00067	0.2469	0	0	0	0	0	0.00048	0.02558
Anacardiaceae	Cotinus coggygria	Horticultural	Tree	Garden	0	0.32946	0	0	0	0	0	0	0	0	0	0.02407
Oleaceae	Oleaceae	Not Categorised	Not Categorised	Not Categorised	0.16634	0	0.00192	0	0.04967	0.01941	0	0	0	0	0.02796	0.02261
Caryophyllaceae	Silene spp.	Native or near-native	Herb	Hedgerow and Linear Feature	0	0.28096	0	0	0	0	0	0	0	0	0	0.02053
Rosaceae	Potentilla spp.	Native or near-native	Shrub	Grassland	0	0.23819	0	0	0	0	0	0	0	0	0	0.0174
Campanulaceae	Campanula spp.	Native or near-native	Herb	Garden	0	0.00061	0	0.17497	0.00319	0	0	0.00221	0	0	0	0.0161
Menyanthaceae	Menyanthes trifoliata	Native or near-native	Herb	Grassland	0.03282	0.00041	0	0	0	0.11436	0.01046	0.00289	0	0.00016	0	0.01592
Ranunculaceae	Caltha palustris	Native or near-native	Herb	Grassland	0	0	0	0	0	0.14361	0	0	0	0	0	0.01549
Cistaceae	Cistus/Helianthemum spp.	Native or near-native	Shrub	Garden	0	0.20443	0	0	0	0.00499	0	0	0	0	0	0.01547
Urticaceae	Urtica spp.	Native or near-native	Herb	Grassland	0	0	0.09343	0	0	0	0	0	0	0	0	0.01093
Fabaceae	Vicia/Lathyrus spp.	Native or near-native	Herb	Grassland	0	0	0	0.11653	0	0	0	0	0	0	0	0.01035
Oxalidaceae	Oxalidaceae	Not Categorised	Not Categorised	Not Categorised	0	0	0	0	0	0	0	0	0.00012	0	0.15607	0.00978
Fagaceae	Castanea sativa	Native or near-native	Tree	Garden	0	0	0	0.01263	0.08326	0	0	0	0	0	0	0.00972
Scrophulariaceae	Verbascum/Buddleja spp.	Native or near-native	Shrub	Garden	0	0	0	0	0.08717	0.00028	0	0	0	0	0	0.00903
Ranunculaceae	Thalictrum spp.	Native or near-native	Herb	Garden	0	0	0	0	0	0	0	0	0	0.08761	0	0.00821
Lamiaceae	Callicarpa spp.	Horticultural	Shrub	Garden	0	0	0	0.06382	0	0	0	0	0	0	0	0.00567
Ranunculaceae	Ranunculaceae	Not Categorised	Not Categorised	Not Categorised	0.00519	0	0.00038	0.00303	0.00188	0.01248	0	0.02988	0	0.00511	0.0012	0.00546
Lardizabalaceae	Lardizabalaceae	Not Categorised	Not Categorised	Not Categorised	0	0	0	0.00606	0.0152	0.02731	0	0	0	0.00064	0.00024	0.00513
Francoaceae	Francoa spp.	Horticultural	Herb	Garden	0	0	0	0	0.04808	0	0	0	0	0	0	0.00496
Apiaceae	Eryngium spp.	Native or near-native	Shrub	Garden	0	0	0	0	0	0	0	0	0	0.0391	0	0.00366
Ranunculaceae	Anemone spp.	Native or near-native	Herb	Garden	0	0	0	0.0325	0.00072	0	0	0	0	0.00128	0.00574	0.00344
Oleaceae	Fraxinus spp.	Native or near-native	Tree	Broadleaved Woodland	0.01892	0	0	0	0	0.01733	0	0	0	0	0	0.00339
Ranunculaceae	Aconitum spp.	Native or near-native	Herb	Garden	0.00037	0	0	0.0357	0	0	0	0.00034	0	0.00064	0	0.00329
Ranunculaceae	Aquilegia spp.	Native or near-native	Herb	Garden	0.0178	0.00041	0	0.01145	0.00029	0	0	0.00543	0.00048	0.00048	0	0.00309
Brassicaceae	Brassicaceae	Not Categorised	Not Categorised	Not Categorised	0	0	0	0	0	0.02162	0	0.00492	0	0	0	0.00277
Lamiaceae	Lavandula spp.	Horticultural	Herb	Garden	0	0.03683	0	0	0	0	0	0	0	0	0	0.00269
Aquifoliaceae	Ilex spp.	Native or near-native	Shrub	Broadleaved Woodland	0.0293	0	0	0	0	0	0	0	0	0	0	0.00236
Pinaceae	Pinus spp.	Native or near-native	Tree	Garden	0.0293	0	0	0	0	0	0	0	0	0	0	0.00236
Commelinaceae	Tradescantia spp.	Horticultural	Herb	Garden	0	0.03151	0	0	0	0	0	0	0	0	0	0.0023
Cannabaceae	Humulus lupulus	Native or near-native	Herb	Garden	0	0	0	0.00101	0.00796	0.0097	0	0	0	0	0	0.00196
Magnoliaceae	Magnolia spp.	Horticultural	Tree	Garden	0	0	0	0	0	0.01497	0	0	0	0	0	0.00161
Rosaceae	Chaenomeles spp.	Horticultural	Shrub	Garden	0.01799	0	0	0	0	0.00139	0	0	0	0	0	0.0016
Brassicaceae	Hesperis spp.	Horticultural	Herb	Garden	0.00519	0	0	0	0	0.00846	0	0	0	0	0	0.00133
Berberidaceae	Berberis spp.	Native or near-native	Shrub	Garden	0.00093	0	0.00026	0	0.0013	0.00915	0	0.00051	0	0	0	0.00127
Rosaceae	Dasiphora spp.	Native or near-native	Shrub	Garden	0	0	0.00064	0.00084	0.01057	0	0	0	0	0.00016	0	0.00126
Cucurbitaceae	Cucurbita spp.	Horticultural	Herb	Garden	0.01409	0	0	0	0	0	0	0	0	0	0	0.00114
Buxaceae	Buxus spp.	Native or near-native	Shrub	Garden	0	0.0131	0	0	0	0	0	0	0	0	0	0.00096
Amaryllidaceae	Galanthus spp.	Naturalised	Herb	Garden	0	0	0	0	0	0.00887	0	0	0	0	0	0.00096
Tropaeolaceae	Tropaeolum spp.	Horticultural	Herb	Garden	0	0	0	0	0	0	0	0	0	0.00559	0	0.00052
Boraginaceae	Borago officinalis	Horticultural	Herb	Garden	0	0	0.00089	0	0.00029	0.00277	0	0	0	0	0	0.00043
Amaryllidaceae	Narcissus spp.	Native or near-native	Herb	Garden	0	0	0	0	0	0.00388	0	0	0	0	0	0.00042
Betulaceae	Betula spp.	Native or near-native	Tree	Broadleaved Woodland	0	0.00553	0	0	0	0	0	0	0	0	0	0.0004
Ericaceae	Rhododendron spp.	Horticultural	Shrub	Garden	0	0	0	0	0	0.00236	0	0	0	0	0	0.00025
Malvaceae	Malvaceae	Not Categorised	Not Categorised	Not Categorised	0	0	0	0	0	0.00097	0	0	0	0.00032	0.00048	0.00016
Paeoniaceae	Paeonia spp.	Horticultural	Herb	Garden	0	0.00225	0	0	0	0	0	0	0	0	0	0.00016
Asparagaceae	Convallaria spp.	Native or near-native	Herb	Garden	0	0	0	0	0	0.00125	0	0	0	0	0	0.00013
Rhamnaceae	Frangula alnus / Rhamnus cathartica	Native or near-native	Shrub	Broadleaved Woodland	0	0	0	0	0	0.00111	0	0	0	0	0	0.00012
Amaryllidaceae	Allium spp.	Native or near-native	Herb	Garden	0	0	0	0.00118	0	0	0	0	0	0	0	0.0001
Celastraceae	Euonymus spp.	Native or near-native	Shrub	Garden	0.0013	0	0	0	0	0	0	0	0	0	0	0.0001
Fabaceae	Fabaceae	Not Categorised	Not Categorised	Not Categorised	0	0	0	0	0.00029	0	0	0.00051	0.00012	0.00016	0	0.0001
Ulmaceae	Ulmus spp.	Native or near-native	Tree	Garden	0	0	0	0	0	0.00097	0	0	0	0	0	0.0001
Lamiaceae	Glechoma hederacea	Native or near-native	Herb	Grassland	0	0	0	0	0	0.00083	0	0	0	0	0	9e-05
Grossulariaceae	Ribes spp.	Horticultural	Shrub	Garden	0	0	0	0	0	0.00069	0	0	0	0	0	7e-05
Solanaceae	Solanaceae	Not Categorised	Not Categorised	Not Categorised	0	0	0	0	0	0.00069	0	0	0	0	0	7e-05
Moraceae	Morus spp.	Horticultural	Shrub	Garden	0	0	0	0	0	0	0	0	0	0	0.00072	4e-05
